# Supplementary material for: Extraction of Naringin from Pomelo and Its Therapeutic Potentials against Hyperlipidemia
Source: Molecules. 2022 Dec 18;27(24):9033. doi: 10.3390/molecules27249033 (PMC9783781; doi:10.3390/molecules27249033)
Supplement: Supplementary file 1 [file molecules-27-09033-s001.zip]

Archive with 1 entries (1 files):
- molecules-2050393-supplementary.pdf
